# Supplementary material for: Gold Nanoparticles Modified With Polyethyleneimine Disturbed the Activity of Drug-Metabolic Enzymes and Induced Inflammation-Mediated Liver Injury in Mice
Source: Front Pharmacol. 2021 Jul 15;12:706791. doi: 10.3389/fphar.2021.706791 (PMC8321413; doi:10.3389/fphar.2021.706791)
Supplement: Supplementary file 1 [file DataSheet1.XLSX]

## Sheet: UV-vis
Wavelength	PEI-GNPs
400	0.3916
402	0.3866
404	0.3817
406	0.3787
408	0.3746
410	0.3712
412	0.368
414	0.3657
416	0.3629
418	0.3603
420	0.3592
422	0.3566
424	0.3549
426	0.3541
428	0.3513
430	0.3495
432	0.3496
434	0.3475
436	0.3453
438	0.3448
440	0.3428
442	0.3426
444	0.3422
446	0.3404
448	0.3399
450	0.3386
452	0.3394
454	0.3378
456	0.3378
458	0.3379
460	0.3371
462	0.3381
464	0.338
466	0.3387
468	0.3384
470	0.3404
472	0.3414
474	0.3428
476	0.3432
478	0.3448
480	0.3471
482	0.3495
484	0.3518
486	0.353
488	0.3574
490	0.3585
492	0.3626
494	0.3658
496	0.3698
498	0.3729
500	0.3776
502	0.3816
504	0.3852
506	0.3894
508	0.3936
510	0.3969
512	0.4005
514	0.4042
516	0.4079
518	0.4096
520	0.4133
522	0.415
524	0.4176
526	0.4185
528	0.4207
530	0.4224
532	0.4214
534	0.4224
536	0.4225
538	0.4217
540	0.4216
542	0.42
544	0.4196
546	0.4184
548	0.4154
550	0.4143
552	0.4117
554	0.4085
556	0.4066
558	0.4026
560	0.3998
562	0.3956
564	0.3919
566	0.3887
568	0.3843
570	0.3789
572	0.375
574	0.3699
576	0.3657
578	0.3603
580	0.3548
582	0.3494
584	0.344
586	0.3382
588	0.3319
590	0.3264
592	0.3209
594	0.3155
596	0.3095
598	0.3041
600	0.299
602	0.2913
604	0.2866
606	0.2814
608	0.2762
610	0.2718
612	0.2657
614	0.2601
616	0.2559
618	0.2502
620	0.245
622	0.2414
624	0.2362
626	0.2316
628	0.2279
630	0.2242
632	0.2193
634	0.2158
636	0.2119
638	0.2085
640	0.2042
642	0.2012
644	0.1982
646	0.1942
648	0.1915
650	0.1884
652	0.1858
654	0.1833
656	0.1807
658	0.1779
660	0.1761
662	0.1737
664	0.171
666	0.1685
668	0.1668
670	0.1647
672	0.1629
674	0.1614
676	0.1594
678	0.158
680	0.1562
682	0.1553
684	0.1531
686	0.1512
688	0.15
690	0.148
692	0.1475
694	0.1459
696	0.1442
698	0.1436
700	0.143
702	0.1416
704	0.1408
706	0.1395
708	0.1389
710	0.1384
712	0.1374
714	0.137
716	0.1363
718	0.1357
720	0.1355
722	0.1344
724	0.1338
726	0.1347
728	0.1329
730	0.1331
732	0.1324
734	0.1321
736	0.1318
738	0.1316
740	0.1325
742	0.13
744	0.1315
746	0.1296
748	0.1305
750	0.1289
752	0.1297
754	0.1282
756	0.1285
758	0.1271
760	0.1274
762	0.127
764	0.1264
766	0.1266
768	0.1254
770	0.125
772	0.1253
774	0.1237
776	0.1247
778	0.1234
780	0.1225
782	0.1218
784	0.1228
786	0.1221
788	0.1217
790	0.1209
792	0.121
794	0.1206
796	0.1193
798	0.1194
800	0.1191

## Sheet: Size
6.481
6.607
6.565
6.391
7.645
6.607
6.134
6.244
6.565
6.337
6.465
6.607
6.128
6.128
6.222
6.369
6.705
6.283
7.623
5.621
6.304
6.134
5.883
6.044
5.741
6.304
5.935
6.134
6.826
7.278
6.565
6.622
5.547
6.439
6.465
6.826
6.294
6.71
6.294
5.854
6.222
5.935
7.61
6.871
6.178
7.044
6.337
7.121
6.56
6.294
6.027
6.465
5.883
5.663
6.288
6.332
6.756
7.278
7.221
6.481
6.178
6.544
6.481
6.044
5.854
6.674
6.481
7.413

## Sheet: Serum
TEST No	Nanomaterials	Concentrations	Time	Mouse No.	BW (g)	ALT (U/L)	AST (U/L)	ALP (U/L)
1	Control	0	24 h	1	23	44	101	116
2	Control	0	24 h	2	24	30	125	172
3	Control	0	24 h	3	23	30	125	153
4	Control	0	24 h	4	23	27	104	154
5	Control	0	24 h	5	21	36	144	142
6	Control	0	24 h	6	22	22	101	115
7	PEI-GNPs	11.5 mg/mouse	24 h	1	22	35	103	104
8	PEI-GNPs	11.5 mg/mouse	24 h	2	24	34	117	134
9	PEI-GNPs	11.5 mg/mouse	24 h	3	23	29	94	91
10	PEI-GNPs	11.5 mg/mouse	24 h	4	24	36	119	172
11	PEI-GNPs	11.5 mg/mouse	24 h	5	21	31	158	159
12	PEI-GNPs	11.5 mg/mouse	24 h	6	22	33	84	166
13	PEI-GNPs	23 mg/mouse	24 h	1	21	39	69	111
14	PEI-GNPs	23 mg/mouse	24 h	2	22	50	92	139
15	PEI-GNPs	23 mg/mouse	24 h	3	22	27	90	119
16	PEI-GNPs	23 mg/mouse	24 h	4	24	38	119	135
17	PEI-GNPs	23 mg/mouse	24 h	5	25	38	183	165
18	PEI-GNPs	23 mg/mouse	24 h	6	23	27	157	174
19	Control	0	1 w	1	24	33	90	149
20	Control	0	1 w	2	21	28	144	90
21	Control	0	1 w	3	23	38	115	138
22	Control	0	1 w	4	21	38	121	141
23	Control	0	1 w	5	25	33	131	89
24	Control	0	1 w	6	22	25	113	206
25	PEI-GNPs	11.5 mg/mouse	1 w	1	23	29	138	117
26	PEI-GNPs	11.5 mg/mouse	1 w	2	24	27	86	132
27	PEI-GNPs	11.5 mg/mouse	1 w	3	21	34	169	151
28	PEI-GNPs	11.5 mg/mouse	1 w	4	22	37	116	116
29	PEI-GNPs	11.5 mg/mouse	1 w	5	23	34	118	182
30	PEI-GNPs	11.5 mg/mouse	1 w	6	24	46	109	139
31	PEI-GNPs	23 mg/mouse	1 w	1	21	46	116	143
32	PEI-GNPs	23 mg/mouse	1 w	2	24	37	125	158
33	PEI-GNPs	23 mg/mouse	1 w	3	23	57	84	161
34	PEI-GNPs	23 mg/mouse	1 w	4	23	29	171	159
35	PEI-GNPs	23 mg/mouse	1 w	5	22	35	162	187
36	PEI-GNPs	23 mg/mouse	1 w	6	23	37	112	199

## Sheet: mCyp1a2
Target Genes	Nanomaterials	Concentrations	Time	Mouse No.	Reporter	Ct	Ct (GAPDH)	ΔCt	2^-ΔCt		2^-ΔΔCt	2^-ΔΔCt			Tm Value	Tm Type	Quantity	Qty Mean	Qty StdDev	Ct Median	Ct Mean	Ct StdDev	Ct Type	Template Name	Baseline Type	Baseline Start	Baseline Stop	Threshold Type	Threshold	FOS	HMD	LME	EW	BPR	NAW	HNS	HRN	EAF	BAF	TAF	CAF
mCyp1a2	Control	0	24 h	1	SYBR	23.84	21.2892	2.55077	0.170663	0.125053	1.36473	1	0.245008	0.0306391
mCyp1a2	Control	0	24 h	2	SYBR	24.1392	20.99	3.1492	0.112719		0.901367
mCyp1a2	Control	0	24 h	3	SYBR	24.0868	21.2892	2.79763	0.143823		1.1501
mCyp1a2	Control	0	24 h	4	SYBR	24.1566	21.1314	3.02525	0.122832		0.982236
mCyp1a2	Control	0	24 h	5	SYBR	24.9683	21.313	3.65526	0.0793701		0.634691
mCyp1a2	Control	0	24 h	6	SYBR	24.0169	20.9689	3.04797	0.120912		0.966884
mCyp1a2	PEI-GNPs	11.5 mg/mouse	24 h	1	SYBR	24.0047	21.1812	2.82346	0.141272	0.140598	1.12969	1.12431	0.255747	0.0319819
mCyp1a2	PEI-GNPs	11.5 mg/mouse	24 h	2	SYBR	24.4733	21.4751	2.99821	0.125155		1.00082
mCyp1a2	PEI-GNPs	11.5 mg/mouse	24 h	3	SYBR	24.0947	21.7789	2.31584	0.200846		1.60609
mCyp1a2	PEI-GNPs	11.5 mg/mouse	24 h	4	SYBR	24.4909	21.2885	3.2024	0.108638		0.868736
mCyp1a2	PEI-GNPs	11.5 mg/mouse	24 h	5	SYBR	24.5842	21.768	2.81623	0.141981		1.13536
mCyp1a2	PEI-GNPs	11.5 mg/mouse	24 h	6	SYBR	24.2317	21.2397	2.992	0.125695		1.00514
mCyp1a2	PEI-GNPs	23 mg/mouse	24 h	1	SYBR	23.2786	21.114	2.16454	0.223053	0.182644	1.78366	1.46053	0.484545	0.0605939
mCyp1a2	PEI-GNPs	23 mg/mouse	24 h	2	SYBR	23.4918	21.232	2.25976	0.208807		1.66974
mCyp1a2	PEI-GNPs	23 mg/mouse	24 h	3	SYBR	23.1909	21.2486	1.94234	0.260194		2.08067
mCyp1a2	PEI-GNPs	23 mg/mouse	24 h	4	SYBR	24.1977	21.5183	2.67948	0.156097		1.24825
mCyp1a2	PEI-GNPs	23 mg/mouse	24 h	5	SYBR	24.5812	21.0935	3.48772	0.0891439		0.712848
mCyp1a2	PEI-GNPs	23 mg/mouse	24 h	6	SYBR	24.0684	21.4116	2.65683	0.158567		1.268
mCyp1a2	Control	0	1 w	1	SYBR	24.181	21.7624	2.41861	0.187036	0.142841	1.3094	1	0.249403	0.035625
mCyp1a2	Control	0	1 w	2	SYBR	24.1119	21.5414	2.5705	0.168346		1.17855
mCyp1a2	Control	0	1 w	3	SYBR	24.0575	21.3797	2.67783	0.156277		1.09406
mCyp1a2	Control	0	1 w	4	SYBR	24.4755	21.1001	3.37533	0.096366		0.674637
mCyp1a2	Control	0	1 w	5	SYBR	23.8565	21.0568	2.79975	0.143612		1.0054
mCyp1a2	Control	0	1 w	6	SYBR	24.0935	20.8476	3.2459	0.105411		0.73796
mCyp1a2	PEI-GNPs	11.5 mg/mouse	1w	1	SYBR	24.8844	21.8665	3.01787	0.123461	0.151165	0.864326	1.05827	0.546616	0.0780793
mCyp1a2	PEI-GNPs	11.5 mg/mouse	1w	2	SYBR	23.8844	21.3067	2.57773	0.167504		1.17266
mCyp1a2	PEI-GNPs	11.5 mg/mouse	1w	3	SYBR	23.8844	21.3555	2.52892	0.173269		1.21302
mCyp1a2	PEI-GNPs	11.5 mg/mouse	1 w	4	SYBR	24.7376	21.1007	3.63691	0.0803863		0.562767
mCyp1a2	PEI-GNPs	11.5 mg/mouse	1 w	5	SYBR	23.5944	21.7906	1.80382	0.286416		2.00513
mCyp1a2	PEI-GNPs	11.5 mg/mouse	1 w	6	SYBR	24.4278	20.7091	3.7187	0.0759554		0.531747
mCyp1a2	PEI-GNPs	23 mg/mouse	1w	1	SYBR	23.6897	20.8518	2.8379	0.139864	0.1526	0.979157	1.06832	0.366216	0.0523108
mCyp1a2	PEI-GNPs	23 mg/mouse	1w	2	SYBR	23.7967	20.8694	2.92731	0.13146		0.92032
mCyp1a2	PEI-GNPs	23 mg/mouse	1w	3	SYBR	23.537	21.5266	2.01036	0.248211		1.73767
mCyp1a2	PEI-GNPs	23 mg/mouse	1 w	4	SYBR	24.0047	21.4814	2.52325	0.173951		1.21779
mCyp1a2	PEI-GNPs	23 mg/mouse	1 w	5	SYBR	24.7848	21.6583	3.1265	0.114506		0.801633
mCyp1a2	PEI-GNPs	23 mg/mouse	1 w	6	SYBR	24.2451	21.0289	3.21616	0.107606		0.753329

## Sheet: mCyp3a4
Target Genes	Nanomaterials	Concentrations	Time	Mouse No.	Reporter	Ct	Ct (GAPDH)	ΔCt	2^-ΔCt		2^-ΔΔCt	2^-ΔΔCt			Tm Value	Tm Type	Quantity	Qty Mean	Qty StdDev	Ct Median	Ct Mean	Ct StdDev	Ct Type	Template Name	Baseline Type	Baseline Start	Baseline Stop	Threshold Type	Threshold	FOS	HMD	LME	EW	BPR	NAW	HNS	HRN	EAF	BAF	TAF	CAF
CYP3A4	Control	0	24 h	1	SYBR	37.3757	21.2892	16.0865	1.43708e-05	1.16765e-05	1.23074	1	0.24573	2.86927e-06
CYP3A4	Control	0	24 h	2	SYBR	37.7565	20.99	16.7665	8.96988e-06		0.768197
CYP3A4	Control	0	24 h	3	SYBR	37.4427	21.2892	16.1535	1.37186e-05		1.17489
CYP3A4	Control	0	24 h	4	SYBR	37.8456	21.1314	16.7142	9.30088e-06		0.796544
CYP3A4	Control	0	24 h	5	SYBR	37.363	21.313	16.0499	1.47396e-05		1.26233
CYP3A4	Control	0	24 h	6	SYBR	37.7371	20.9689	16.7682	8.95947e-06		0.767306
CYP3A4	PEI-GNPs	11.5 mg/mouse	24 h	1	SYBR	39.6944	21.1812	18.5132	2.67284e-06	1.35846e-05	0.228907	1.16341	1.18926	1.38865e-05
CYP3A4	PEI-GNPs	11.5 mg/mouse	24 h	2	SYBR	38.9365	21.4751	17.4614	5.54109e-06		0.474549
CYP3A4	PEI-GNPs	11.5 mg/mouse	24 h	3	SYBR	36.3918	21.7789	14.6129	3.99088e-05		3.41786
CYP3A4	PEI-GNPs	11.5 mg/mouse	24 h	4	SYBR	37.1303	21.2885	15.8418	1.70278e-05		1.45829
CYP3A4	PEI-GNPs	11.5 mg/mouse	24 h	5	SYBR	38.2263	21.768	16.4584	1.11055e-05		0.951098
CYP3A4	PEI-GNPs	11.5 mg/mouse	24 h	6	SYBR	38.7786	21.2397	17.5389	5.25128e-06		0.449729
CYP3A4	PEI-GNPs	23 mg/mouse	24 h	1	SYBR	37.0382	21.114	15.9242	1.60823e-05	3.10563e-05	1.37732	2.65972	1.71464	2.00211e-05
CYP3A4	PEI-GNPs	23 mg/mouse	24 h	2	SYBR	36.9797	21.232	15.7476	1.81757e-05		1.5566
CYP3A4	PEI-GNPs	23 mg/mouse	24 h	3	SYBR	36.8344	21.2486	15.5859	2.03325e-05		1.74131
CYP3A4	PEI-GNPs	23 mg/mouse	24 h	4	SYBR	35.3313	21.5183	13.813	6.94817e-05		5.95053
CYP3A4	PEI-GNPs	23 mg/mouse	24 h	5	SYBR	36.2294	21.0935	15.1359	2.77739e-05		2.3786
CYP3A4	PEI-GNPs	23 mg/mouse	24 h	6	SYBR	36.235	21.4116	14.8234	3.4492e-05		2.95396
CYP3A4	Control	0	1 w	1	SYBR	32.6371	21.7624	10.8747	0.00053259	0.000377093	1.41235	1	0.355206	0.000133946
CYP3A4	Control	0	1 w	2	SYBR	32.363	21.5414	10.8216	0.000552549		1.46528
CYP3A4	Control	0	1 w	3	SYBR	32.9642	21.3797	11.5845	0.000325622		0.863505
CYP3A4	Control	0	1 w	4	SYBR	32.8793	21.1001	11.7792	0.000284518		0.754502
CYP3A4	Control	0	1 w	5	SYBR	33.1516	21.0568	12.0948	0.000228607		0.606235
CYP3A4	Control	0	1 w	6	SYBR	32.3754	20.8476	11.5278	0.000338675		0.898119
CYP3A4	PEI-GNPs	11.5 mg/mouse	1w	1	SYBR	33.0756	21.8665	11.2091	0.000422413	0.000429421	1.12018	1.13876	0.368066	0.000138795
CYP3A4	PEI-GNPs	11.5 mg/mouse	1w	2	SYBR	31.8805	21.3067	10.5738	0.000656079		1.73983
CYP3A4	PEI-GNPs	11.5 mg/mouse	1w	3	SYBR	33.2229	21.3555	11.8674	0.000267646		0.70976
CYP3A4	PEI-GNPs	11.5 mg/mouse	1 w	4	SYBR	32.1232	21.1007	11.0225	0.000480722		1.27481
CYP3A4	PEI-GNPs	11.5 mg/mouse	1 w	5	SYBR	32.9212	21.7906	11.1306	0.00044602		1.18278
CYP3A4	PEI-GNPs	11.5 mg/mouse	1 w	6	SYBR	32.3944	20.7091	11.6853	0.000303645		0.805225
CYP3A4	PEI-GNPs	23 mg/mouse	1w	1	SYBR	30.0789	20.8518	9.22713	0.00166862	0.00144	4.42496	3.81868	1.1587	0.000436937
CYP3A4	PEI-GNPs	23 mg/mouse	1w	2	SYBR	30.7869	20.8694	9.9175	0.00103403		2.74211
CYP3A4	PEI-GNPs	23 mg/mouse	1w	3	SYBR	30.5824	21.5266	9.05582	0.001879		4.98286
CYP3A4	PEI-GNPs	23 mg/mouse	1 w	4	SYBR	31.7481	21.4814	10.2667	0.000811759		2.15267
CYP3A4	PEI-GNPs	23 mg/mouse	1 w	5	SYBR	30.7547	21.6583	9.09641	0.00182687		4.84461
CYP3A4	PEI-GNPs	23 mg/mouse	1 w	6	SYBR	30.4891	21.0289	9.46018	0.00141972		3.76489

## Sheet: mCyp2c37
Target Genes	Nanomaterials	Concentrations	Time	Mouse No.	Reporter	Ct	Ct (GAPDH)	ΔCt	2^-ΔCt		2^-ΔΔCt	2^-ΔΔCt			Tm Value	Tm Type	Quantity	Qty Mean	Qty StdDev	Ct Median	Ct Mean	Ct StdDev	Ct Type	Template Name	Baseline Type	Baseline Start	Baseline Stop	Threshold Type	Threshold	FOS	HMD	LME	EW	BPR	NAW	HNS	HRN	EAF	BAF	TAF	CAF
CYP2C37	Control	0	24 h	1	SYBR	34.4035	21.2892	13.1143	0.000112769	9.27958e-05	1.21524	1	0.33286	3.0888e-05
CYP2C37	Control	0	24 h	2	SYBR	34.639	20.99	13.649	7.78467e-05		0.838903
CYP2C37	Control	0	24 h	3	SYBR	34.6131	21.2892	13.324	9.75183e-05		1.05089
CYP2C37	Control	0	24 h	4	SYBR	35.2895	21.1314	14.1581	5.47e-05		0.589467
CYP2C37	Control	0	24 h	5	SYBR	35.0496	21.313	13.7366	7.32621e-05		0.789498
CYP2C37	Control	0	24 h	6	SYBR	33.7642	20.9689	12.7953	0.000140679		1.516
CYP2C37	PEI-GNPs	11.5 mg/mouse	24 h	1	SYBR	34.5478	21.1812	13.3666	9.46803e-05	0.000130669	1.02031	1.40813	0.64498	5.98515e-05
CYP2C37	PEI-GNPs	11.5 mg/mouse	24 h	2	SYBR	34.6762	21.4751	13.201	0.000106192		1.14436
CYP2C37	PEI-GNPs	11.5 mg/mouse	24 h	3	SYBR	34.7492	21.7789	12.9704	0.000124602		1.34276
CYP2C37	PEI-GNPs	11.5 mg/mouse	24 h	4	SYBR	34.4954	21.2885	13.2068	0.000105767		1.13978
CYP2C37	PEI-GNPs	11.5 mg/mouse	24 h	5	SYBR	33.7271	21.768	11.9592	0.000251151		2.70649
CYP2C37	PEI-GNPs	11.5 mg/mouse	24 h	6	SYBR	34.5042	21.2397	13.2645	0.00010162		1.0951
CYP2C37	PEI-GNPs	23 mg/mouse	24 h	1	SYBR	32.1686	21.114	11.0545	0.000470171	0.000627555	5.06672	6.76276	1.43824	0.000133462
CYP2C37	PEI-GNPs	23 mg/mouse	24 h	2	SYBR	31.9157	21.232	10.6836	0.000608008		6.5521
CYP2C37	PEI-GNPs	23 mg/mouse	24 h	3	SYBR	31.8469	21.2486	10.5983	0.000645035		6.95112
CYP2C37	PEI-GNPs	23 mg/mouse	24 h	4	SYBR	31.6881	21.5183	10.1699	0.0008681		9.35495
CYP2C37	PEI-GNPs	23 mg/mouse	24 h	5	SYBR	31.7442	21.0935	10.6507	0.000622036		6.70328
CYP2C37	PEI-GNPs	23 mg/mouse	24 h	6	SYBR	32.2347	21.4116	10.8231	0.000551983		5.94836
CYP2C37	Control	0	1 w	1	SYBR	33.9565	21.7624	12.1941	0.000213404	0.000216578	0.985345	1	0.390432	8.45589e-05
CYP2C37	Control	0	1 w	2	SYBR	33.1291	21.5414	11.5877	0.000324904		1.50017
CYP2C37	Control	0	1 w	3	SYBR	33.0765	21.3797	11.6968	0.000301242		1.39092
CYP2C37	Control	0	1 w	4	SYBR	33.9296	21.1001	12.8295	0.000137383		0.634336
CYP2C37	Control	0	1 w	5	SYBR	33.285	21.0568	12.2282	0.000208426		0.96236
CYP2C37	Control	0	1 w	6	SYBR	33.9449	20.8476	13.0973	0.000114108		0.526867
CYP2C37	PEI-GNPs	11.5 mg/mouse	1w	1	SYBR	31.1922	21.8665	9.32568	0.00155844	0.00102323	7.19577	4.72456	1.70236	0.000368693
CYP2C37	PEI-GNPs	11.5 mg/mouse	1w	2	SYBR	31.7807	21.3067	10.4741	0.000703054		3.2462
CYP2C37	PEI-GNPs	11.5 mg/mouse	1w	3	SYBR	31.3782	21.3555	10.0227	0.000961299		4.43859
CYP2C37	PEI-GNPs	11.5 mg/mouse	1 w	4	SYBR	31.2738	21.1007	10.173	0.000866181		3.9994
CYP2C37	PEI-GNPs	11.5 mg/mouse	1 w	5	SYBR	31.2841	21.7906	9.49351	0.00138729		6.40552
CYP2C37	PEI-GNPs	11.5 mg/mouse	1 w	6	SYBR	31.2675	20.7091	10.5584	0.000663136		3.06188
CYP2C37	PEI-GNPs	23 mg/mouse	1w	1	SYBR	29.8755	20.8518	9.02373	0.00192127	0.00185602	8.87104	8.56976	2.75472	0.000596611
CYP2C37	PEI-GNPs	23 mg/mouse	1w	2	SYBR	30.128	20.8694	9.25855	0.00163267		7.5385
CYP2C37	PEI-GNPs	23 mg/mouse	1w	3	SYBR	31.0537	21.5266	9.52707	0.0013554		6.25825
CYP2C37	PEI-GNPs	23 mg/mouse	1 w	4	SYBR	30.2486	21.4814	8.76723	0.00229509		10.5971
CYP2C37	PEI-GNPs	23 mg/mouse	1 w	5	SYBR	30.16	21.6583	8.50166	0.00275895		12.7389
CYP2C37	PEI-GNPs	23 mg/mouse	1 w	6	SYBR	30.7649	21.0289	9.73591	0.00117273		5.41482

## Sheet: mCyp2c40
Target Genes	Nanomaterials	Concentrations	Time	Mouse No.	Reporter	Ct	Ct (GAPDH)	ΔCt	2^-ΔCt		2^-ΔΔCt	2^-ΔΔCt			Tm Value	Tm Type	Quantity	Qty Mean	Qty StdDev	Ct Median	Ct Mean	Ct StdDev	Ct Type	Template Name	Baseline Type	Baseline Start	Baseline Stop	Threshold Type	Threshold	FOS	HMD	LME	EW	BPR	NAW	HNS	HRN	EAF	BAF	TAF	CAF
CYP2C40	Control	0	24 h	1	SYBR	33.1139	21.2892	11.8247	0.00027568	0.000162943	1.69188	1	0.452018	7.36532e-05
CYP2C40	Control	0	24 h	2	SYBR	34.3487	20.99	13.3587	9.52002e-05		0.584254
CYP2C40	Control	0	24 h	3	SYBR	33.3492	21.2892	12.06	0.000234189		1.43724
CYP2C40	Control	0	24 h	4	SYBR	33.9929	21.1314	12.8616	0.000134365		0.824613
CYP2C40	Control	0	24 h	5	SYBR	34.2692	21.313	12.9562	0.000125834		0.772258
CYP2C40	Control	0	24 h	6	SYBR	34.0881	20.9689	13.1192	0.000112391		0.689755
CYP2C40	PEI-GNPs	11.5 mg/mouse	24 h	1	SYBR	36.7675	21.1812	15.5863	2.03267e-05	3.93295e-05	0.124747	0.24137	0.172636	2.81298e-05
CYP2C40	PEI-GNPs	11.5 mg/mouse	24 h	2	SYBR	35.9074	21.4751	14.4323	4.52329e-05		0.277599
CYP2C40	PEI-GNPs	11.5 mg/mouse	24 h	3	SYBR	35.303	21.7789	13.5242	8.48825e-05		0.520933
CYP2C40	PEI-GNPs	11.5 mg/mouse	24 h	4	SYBR	36.2937	21.2885	15.0052	3.04076e-05		0.186614
CYP2C40	PEI-GNPs	11.5 mg/mouse	24 h	5	SYBR	39.7715	21.768	18.0035	3.80536e-06		0.0233539
CYP2C40	PEI-GNPs	11.5 mg/mouse	24 h	6	SYBR	35.4898	21.2397	14.2501	5.13223e-05		0.314971
CYP2C40	PEI-GNPs	23 mg/mouse	24 h	1	SYBR	37.8202	21.114	16.7062	9.3529e-06	1.15538e-05	0.0573998	0.070907	0.0212434	3.46147e-06
CYP2C40	PEI-GNPs	23 mg/mouse	24 h	2	SYBR	38.0943	21.232	16.8623	8.39375e-06		0.0515134
CYP2C40	PEI-GNPs	23 mg/mouse	24 h	3	SYBR	38.1057	21.2486	16.8572	8.42333e-06		0.0516949
CYP2C40	PEI-GNPs	23 mg/mouse	24 h	4	SYBR	37.8655	21.5183	16.3472	1.19947e-05		0.0736125
CYP2C40	PEI-GNPs	23 mg/mouse	24 h	5	SYBR	37.1748	21.0935	16.0814	1.44218e-05		0.0885082
CYP2C40	PEI-GNPs	23 mg/mouse	24 h	6	SYBR	37.2782	21.4116	15.8667	1.67364e-05		0.102713
CYP2C40	Control	0	1 w	1	SYBR	35.1084	21.7624	13.346	9.60415e-05	6.12715e-05	1.56748	1	0.338514	2.07412e-05
CYP2C40	Control	0	1 w	2	SYBR	35.385	21.5414	13.8436	6.8023e-05		1.11019
CYP2C40	Control	0	1 w	3	SYBR	35.5337	21.3797	14.1541	5.48534e-05		0.895252
CYP2C40	Control	0	1 w	4	SYBR	35.095	21.1001	13.9948	6.12542e-05		0.999717
CYP2C40	Control	0	1 w	5	SYBR	35.2155	21.0568	14.1587	5.46769e-05		0.892371
CYP2C40	Control	0	1 w	6	SYBR	35.7444	20.8476	14.8968	3.27798e-05		0.534993
CYP2C40	PEI-GNPs	11.5 mg/mouse	1w	1	SYBR	36.0293	21.8665	14.1628	5.45232e-05	2.62591e-05	0.889862	0.42857	0.333563	2.04379e-05
CYP2C40	PEI-GNPs	11.5 mg/mouse	1w	2	SYBR	37.4129	21.3067	16.1062	1.41756e-05		0.231357
CYP2C40	PEI-GNPs	11.5 mg/mouse	1w	3	SYBR	37.7409	21.3555	16.3854	1.16815e-05		0.190652
CYP2C40	PEI-GNPs	11.5 mg/mouse	1 w	4	SYBR	36.6514	21.1007	15.5507	2.08338e-05		0.340024
CYP2C40	PEI-GNPs	11.5 mg/mouse	1 w	5	SYBR	36.0981	21.7906	14.3075	4.93178e-05		0.804906
CYP2C40	PEI-GNPs	11.5 mg/mouse	1 w	6	SYBR	37.8286	20.7091	17.1195	7.02292e-06		0.11462
CYP2C40	PEI-GNPs	23 mg/mouse	1w	1	SYBR	37.7364	20.8518	16.8846	8.26479e-06	5.93881e-06	0.134888	0.0969262	0.0245111	1.50183e-06
CYP2C40	PEI-GNPs	23 mg/mouse	1w	2	SYBR	38.4529	20.8694	17.5834	5.09161e-06		0.0830992
CYP2C40	PEI-GNPs	23 mg/mouse	1w	3	SYBR	39.1405	21.5266	17.6139	4.98536e-06		0.081365
CYP2C40	PEI-GNPs	23 mg/mouse	1 w	4	SYBR	38.7229	21.4814	17.2415	6.45356e-06		0.105327
CYP2C40	PEI-GNPs	23 mg/mouse	1 w	5	SYBR	39.5513	21.6583	17.893	4.10832e-06		0.0670512
CYP2C40	PEI-GNPs	23 mg/mouse	1 w	6	SYBR	38.2101	21.0289	17.1811	6.72924e-06		0.109827

## Sheet: mCyp2c44
Target Genes	Nanomaterials	Concentrations	Time	Mouse No.	Reporter	Ct	Ct (GAPDH)	ΔCt	2^-ΔCt		2^-ΔΔCt	2^-ΔΔCt			Tm Value	Tm Type	Quantity	Qty Mean	Qty StdDev	Ct Median	Ct Mean	Ct StdDev	Ct Type	Template Name	Baseline Type	Baseline Start	Baseline Stop	Threshold Type	Threshold	FOS	HMD	LME	EW	BPR	NAW	HNS	HRN	EAF	BAF	TAF	CAF
CYP2C44	Control	0	24 h	1	SYBR	34.318	21.2892	13.0289	0.000119652	9.74492e-05	1.22784	1	0.246693	2.404e-05
CYP2C44	Control	0	24 h	2	SYBR	34.6777	20.99	13.6877	7.57872e-05		0.77771
CYP2C44	Control	0	24 h	3	SYBR	34.3537	21.2892	13.0645	0.000116732		1.19787
CYP2C44	Control	0	24 h	4	SYBR	34.1445	21.1314	13.0131	0.000120966		1.24132
CYP2C44	Control	0	24 h	5	SYBR	34.8975	21.313	13.5845	8.14074e-05		0.835383
CYP2C44	Control	0	24 h	6	SYBR	34.7681	20.9689	13.7992	7.01506e-05		0.719869
CYP2C44	PEI-GNPs	11.5 mg/mouse	24 h	1	SYBR	35.4547	21.1812	14.2735	5.04949e-05	4.81527e-05	0.518166	0.494131	0.258353	2.51763e-05
CYP2C44	PEI-GNPs	11.5 mg/mouse	24 h	2	SYBR	35.5841	21.4751	14.1089	5.65959e-05		0.580773
CYP2C44	PEI-GNPs	11.5 mg/mouse	24 h	3	SYBR	35.4516	21.7789	13.6727	7.6579e-05		0.785835
CYP2C44	PEI-GNPs	11.5 mg/mouse	24 h	4	SYBR	36.7596	21.2885	15.4711	2.20163e-05		0.225926
CYP2C44	PEI-GNPs	11.5 mg/mouse	24 h	5	SYBR	37.8835	21.768	16.1155	1.40849e-05		0.144536
CYP2C44	PEI-GNPs	11.5 mg/mouse	24 h	6	SYBR	35.0597	21.2397	13.82	6.91452e-05		0.709552
CYP2C44	PEI-GNPs	23 mg/mouse	24 h	1	SYBR	36.7967	21.114	15.6826	1.90134e-05	1.5597e-05	0.195111	0.160053	0.0633498	6.17339e-06
CYP2C44	PEI-GNPs	23 mg/mouse	24 h	2	SYBR	37.1312	21.232	15.8992	1.63633e-05		0.167916
CYP2C44	PEI-GNPs	23 mg/mouse	24 h	3	SYBR	36.5509	21.2486	15.3023	2.47481e-05		0.253959
CYP2C44	PEI-GNPs	23 mg/mouse	24 h	4	SYBR	37.6807	21.5183	16.1625	1.36336e-05		0.139905
CYP2C44	PEI-GNPs	23 mg/mouse	24 h	5	SYBR	38.3691	21.0935	17.2756	6.30254e-06		0.0646752
CYP2C44	PEI-GNPs	23 mg/mouse	24 h	6	SYBR	37.586	21.4116	16.1744	1.35211e-05		0.13875
CYP2C44	Control	0	1 w	1	SYBR	34.0357	21.7624	12.2733	0.000202012	0.000121563	1.66179	1	0.602706	7.32667e-05
CYP2C44	Control	0	1 w	2	SYBR	34.6301	21.5414	13.0887	0.000114791		0.944293
CYP2C44	Control	0	1 w	3	SYBR	35.2206	21.3797	13.8409	6.81516e-05		0.560628
CYP2C44	Control	0	1 w	4	SYBR	34.5506	21.1001	13.4505	8.93317e-05		0.734859
CYP2C44	Control	0	1 w	5	SYBR	35.7748	21.0568	14.718	3.71054e-05		0.305236
CYP2C44	Control	0	1 w	6	SYBR	33.011	20.8476	12.1635	0.000217986		1.7932
CYP2C44	PEI-GNPs	11.5 mg/mouse	1w	1	SYBR	36.9241	21.8665	15.0575	2.93243e-05	2.95585e-05	0.241227	0.243154	0.0990789	1.20443e-05
CYP2C44	PEI-GNPs	11.5 mg/mouse	1w	2	SYBR	36.9892	21.3067	15.6826	1.90141e-05		0.156413
CYP2C44	PEI-GNPs	11.5 mg/mouse	1w	3	SYBR	36.2206	21.3555	14.8651	3.35078e-05		0.275641
CYP2C44	PEI-GNPs	11.5 mg/mouse	1 w	4	SYBR	36.0144	21.1007	14.9137	3.23997e-05		0.266526
CYP2C44	PEI-GNPs	11.5 mg/mouse	1 w	5	SYBR	36.1187	21.7906	14.3281	4.86181e-05		0.399942
CYP2C44	PEI-GNPs	11.5 mg/mouse	1 w	6	SYBR	36.7839	20.7091	16.0749	1.4487e-05		0.119173
CYP2C44	PEI-GNPs	23 mg/mouse	1w	1	SYBR	37.6656	20.8518	16.8138	8.68044e-06	1.17892e-05	0.0714069	0.0969798	0.0529102	6.43192e-06
CYP2C44	PEI-GNPs	23 mg/mouse	1w	2	SYBR	37.6904	20.8694	16.821	8.63728e-06		0.0710519
CYP2C44	PEI-GNPs	23 mg/mouse	1w	3	SYBR	37.9309	21.5266	16.4043	1.15296e-05		0.0948446
CYP2C44	PEI-GNPs	23 mg/mouse	1 w	4	SYBR	37.497	21.4814	16.0156	1.50945e-05		0.124171
CYP2C44	PEI-GNPs	23 mg/mouse	1 w	5	SYBR	37.0887	21.6583	15.4304	2.26456e-05		0.186287
CYP2C44	PEI-GNPs	23 mg/mouse	1 w	6	SYBR	38.9083	21.0289	17.8793	4.1475e-06		0.0341181

## Sheet: mCyp2c50
Target Genes	Nanomaterials	Concentrations	Time	Mouse No.	Reporter	Ct	Ct (GAPDH)	ΔCt	2^-ΔCt		2^-ΔΔCt	2^-ΔΔCt			Tm Value	Tm Type	Quantity	Qty Mean	Qty StdDev	Ct Median	Ct Mean	Ct StdDev	Ct Type	Template Name	Baseline Type	Baseline Start	Baseline Stop	Threshold Type	Threshold	FOS	HMD	LME	EW	BPR	NAW	HNS	HRN	EAF	BAF	TAF	CAF
CYP2C50	Control	0	24 h	1	SYBR	27.8723	21.2892	6.58317	0.0104296	0.0130349	0.800135	1	0.15183	0.00197908
CYP2C50	Control	0	24 h	2	SYBR	27.092	20.99	6.10193	0.0145592		1.11694
CYP2C50	Control	0	24 h	3	SYBR	27.301	21.2892	6.0118	0.0154977		1.18894
CYP2C50	Control	0	24 h	4	SYBR	27.5441	21.1314	6.41275	0.0117373		0.900456
CYP2C50	Control	0	24 h	5	SYBR	27.4552	21.313	6.14214	0.014159		1.08624
CYP2C50	Control	0	24 h	6	SYBR	27.3708	20.9689	6.40185	0.0118264		0.907287
CYP2C50	PEI-GNPs	11.5 mg/mouse	24 h	1	SYBR	24.5064	21.1812	3.32518	0.0997746	0.112031	7.65445	8.59476	1.57988	0.0205936
CYP2C50	PEI-GNPs	11.5 mg/mouse	24 h	2	SYBR	24.7809	21.4751	3.30574	0.101128		7.75829
CYP2C50	PEI-GNPs	11.5 mg/mouse	24 h	3	SYBR	24.7382	21.7789	2.95938	0.128569		9.86349
CYP2C50	PEI-GNPs	11.5 mg/mouse	24 h	4	SYBR	24.0599	21.2885	2.77138	0.146464		11.2364
CYP2C50	PEI-GNPs	11.5 mg/mouse	24 h	5	SYBR	25.1419	21.768	3.37388	0.096463		7.40039
CYP2C50	PEI-GNPs	11.5 mg/mouse	24 h	6	SYBR	24.5647	21.2397	3.32497	0.0997891		7.65556
CYP2C50	PEI-GNPs	23 mg/mouse	24 h	1	SYBR	21.4799	21.114	0.365892	0.775989	0.73065	59.5318	56.0536	10.0648	0.131194
CYP2C50	PEI-GNPs	23 mg/mouse	24 h	2	SYBR	21.6542	21.232	0.422103	0.746336		57.257
CYP2C50	PEI-GNPs	23 mg/mouse	24 h	3	SYBR	21.5223	21.2486	0.273766	0.827157		63.4574
CYP2C50	PEI-GNPs	23 mg/mouse	24 h	4	SYBR	22.3619	21.5183	0.843646	0.557234		42.7495
CYP2C50	PEI-GNPs	23 mg/mouse	24 h	5	SYBR	21.2659	21.0935	0.172461	0.887328		68.0735
CYP2C50	PEI-GNPs	23 mg/mouse	24 h	6	SYBR	22.1732	21.4116	0.761558	0.589859		45.2524
CYP2C50	Control	0	1 w	1	SYBR	31.2938	21.7624	9.5314	0.00135134	0.000971289	1.39128	1	0.30614	0.00029735
CYP2C50	Control	0	1 w	2	SYBR	31.1059	21.5414	9.56448	0.00132071		1.35974
CYP2C50	Control	0	1 w	3	SYBR	31.4282	21.3797	10.0485	0.000944261		0.972173
CYP2C50	Control	0	1 w	4	SYBR	31.413	21.1001	10.3129	0.00078617		0.809409
CYP2C50	Control	0	1 w	5	SYBR	31.634	21.0568	10.5772	0.000654535		0.673882
CYP2C50	Control	0	1 w	6	SYBR	31.1891	20.8476	10.3415	0.000770728		0.79351
CYP2C50	PEI-GNPs	11.5 mg/mouse	1w	1	SYBR	26.3587	21.8665	4.49222	0.0444333	0.0346081	45.7467	35.6311	10.111	0.0098207
CYP2C50	PEI-GNPs	11.5 mg/mouse	1w	2	SYBR	26.2503	21.3067	4.94362	0.0324955		33.456
CYP2C50	PEI-GNPs	11.5 mg/mouse	1w	3	SYBR	26.3145	21.3555	4.95906	0.0321495		33.0998
CYP2C50	PEI-GNPs	11.5 mg/mouse	1 w	4	SYBR	26.1609	21.1007	5.06017	0.0299734		30.8594
CYP2C50	PEI-GNPs	11.5 mg/mouse	1 w	5	SYBR	26.1837	21.7906	4.39309	0.0475934		49.0003
CYP2C50	PEI-GNPs	11.5 mg/mouse	1 w	6	SYBR	26.2823	20.7091	5.57324	0.0210033		21.6242
CYP2C50	PEI-GNPs	23 mg/mouse	1w	1	SYBR	24.9609	20.8518	4.1091	0.0579479	0.059617	59.6608	61.3793	9.55819	0.00928377
CYP2C50	PEI-GNPs	23 mg/mouse	1w	2	SYBR	24.8388	20.8694	3.96938	0.0638409		65.728
CYP2C50	PEI-GNPs	23 mg/mouse	1w	3	SYBR	26.01	21.5266	4.48337	0.0447067		46.0282
CYP2C50	PEI-GNPs	23 mg/mouse	1 w	4	SYBR	25.4305	21.4814	3.9491	0.0647445		66.6583
CYP2C50	PEI-GNPs	23 mg/mouse	1 w	5	SYBR	25.465	21.6583	3.80663	0.0714646		73.5771
CYP2C50	PEI-GNPs	23 mg/mouse	1 w	6	SYBR	25.2134	21.0289	4.18449	0.0549976		56.6233

## Sheet: mCyp2d10
Target Genes	Nanomaterials	Concentrations	Time	Mouse No.	Reporter	Ct	Ct (GAPDH)	ΔCt	2^-ΔCt		2^-ΔΔCt	2^-ΔΔCt			Tm Value	Tm Type	Quantity	Qty Mean	Qty StdDev	Ct Median	Ct Mean	Ct StdDev	Ct Type	Template Name	Baseline Type	Baseline Start	Baseline Stop	Threshold Type	Threshold	FOS	HMD	LME	EW	BPR	NAW	HNS	HRN	EAF	BAF	TAF	CAF
CYP2D10	Control	0	24 h	1	SYBR	32.1631	21.2892	10.8739	0.000532874	0.000506377	1.05233	1	0.24614	0.000124639
CYP2D10	Control	0	24 h	2	SYBR	32.6249	20.99	11.6349	0.000314452		0.620984
CYP2D10	Control	0	24 h	3	SYBR	31.7852	21.2892	10.4961	0.000692421		1.3674
CYP2D10	Control	0	24 h	4	SYBR	32.0273	21.1314	10.896	0.000524792		1.03637
CYP2D10	Control	0	24 h	5	SYBR	32.1842	21.313	10.8712	0.000533894		1.05434
CYP2D10	Control	0	24 h	6	SYBR	32.1197	20.9689	11.1508	0.000439827		0.868577
CYP2D10	PEI-GNPs	11.5 mg/mouse	24 h	1	SYBR	27.9878	21.1812	6.80658	0.00893336	0.00656386	17.6417	12.9624	9.73706	0.00493062
CYP2D10	PEI-GNPs	11.5 mg/mouse	24 h	2	SYBR	28.1826	21.4751	6.70744	0.00956884		18.8967
CYP2D10	PEI-GNPs	11.5 mg/mouse	24 h	3	SYBR	32.0807	21.7789	10.3019	0.000792192		1.56443
CYP2D10	PEI-GNPs	11.5 mg/mouse	24 h	4	SYBR	29.6684	21.2885	8.37992	0.00300188		5.92817
CYP2D10	PEI-GNPs	11.5 mg/mouse	24 h	5	SYBR	27.9582	21.768	6.19023	0.0136948		27.0447
CYP2D10	PEI-GNPs	11.5 mg/mouse	24 h	6	SYBR	29.4433	21.2397	8.20362	0.00339205		6.69868
CYP2D10	PEI-GNPs	23 mg/mouse	24 h	1	SYBR	26.3558	21.114	5.24174	0.0264288	0.0219481	52.192	43.3434	9.36908	0.00474428
CYP2D10	PEI-GNPs	23 mg/mouse	24 h	2	SYBR	26.5563	21.232	5.32428	0.0249592		49.2898
CYP2D10	PEI-GNPs	23 mg/mouse	24 h	3	SYBR	26.4753	21.2486	5.22676	0.0267047		52.7368
CYP2D10	PEI-GNPs	23 mg/mouse	24 h	4	SYBR	27.3847	21.5183	5.86648	0.0171402		33.8486
CYP2D10	PEI-GNPs	23 mg/mouse	24 h	5	SYBR	27.0597	21.0935	5.96628	0.0159945		31.5861
CYP2D10	PEI-GNPs	23 mg/mouse	24 h	6	SYBR	27.0226	21.4116	5.61096	0.0204613		40.4072
CYP2D10	Control	0	1 w	1	SYBR	35.0073	21.7624	13.2449	0.000103011	0.000111883	0.920704	1	0.201368	2.25297e-05
CYP2D10	Control	0	1 w	2	SYBR	35.0134	21.5414	13.472	8.80101e-05		0.786626
CYP2D10	Control	0	1 w	3	SYBR	34.0579	21.3797	12.6782	0.000152576		1.36371
CYP2D10	Control	0	1 w	4	SYBR	34.2473	21.1001	13.1472	0.000110232		0.98524
CYP2D10	Control	0	1 w	5	SYBR	34.0935	21.0568	13.0367	0.000119001		1.06362
CYP2D10	Control	0	1 w	6	SYBR	34.1575	20.8476	13.31	9.84679e-05		0.880096
CYP2D10	PEI-GNPs	11.5 mg/mouse	1w	1	SYBR	31.9176	21.8665	10.0511	0.000942605	0.00155445	8.42491	13.8936	14.5193	0.00162446
CYP2D10	PEI-GNPs	11.5 mg/mouse	1w	2	SYBR	29.0974	21.3067	7.79073	0.00451603		40.3638
CYP2D10	PEI-GNPs	11.5 mg/mouse	1w	3	SYBR	32.9093	21.3555	11.5539	0.000332611		2.97285
CYP2D10	PEI-GNPs	11.5 mg/mouse	1 w	4	SYBR	31.0776	21.1007	9.9769	0.000992323		8.86929
CYP2D10	PEI-GNPs	11.5 mg/mouse	1 w	5	SYBR	33.7464	21.7906	11.9559	0.000251726		2.24991
CYP2D10	PEI-GNPs	11.5 mg/mouse	1 w	6	SYBR	29.4786	20.7091	8.76954	0.00229143		20.4805
CYP2D10	PEI-GNPs	23 mg/mouse	1w	1	SYBR	28.2185	20.8518	7.36675	0.00605882	0.00579024	54.1531	51.7526	8.65081	0.000967879
CYP2D10	PEI-GNPs	23 mg/mouse	1w	2	SYBR	28.306	20.8694	7.4366	0.00577243		51.5935
CYP2D10	PEI-GNPs	23 mg/mouse	1w	3	SYBR	28.9317	21.5266	7.40509	0.00589993		52.733
CYP2D10	PEI-GNPs	23 mg/mouse	1 w	4	SYBR	28.5585	21.4814	7.07712	0.00740587		66.1929
CYP2D10	PEI-GNPs	23 mg/mouse	1 w	5	SYBR	29.3203	21.6583	7.66193	0.00493775		44.1332
CYP2D10	PEI-GNPs	23 mg/mouse	1 w	6	SYBR	28.7723	21.0289	7.7434	0.00466664		41.71

[truncated: 30 more sheets: mCyp2d26, mCyp2d34, mCyp2d40, mCyp2e1, mCyp3a11, mUgt1a7c, mUgt1a1, mUgt1a6, mSlc10a1, mSlc22a1, mSlc22a7, mSlco1b1, mSlco2b1, mAbcb1a, mAbcb1b, mAbcb4, mAbcc1, mAbcc2, mAbcc3, mTnfa …]
