# Supplementary material for: Gold Nanoparticles Modified With Polyethyleneimine Disturbed the Activity of Drug-Metabolic Enzymes and Induced Inflammation-Mediated Liver Injury in Mice
Source: Front Pharmacol. 2021 Jul 15;12:706791. doi: 10.3389/fphar.2021.706791 (PMC8321413; doi:10.3389/fphar.2021.706791)
Supplement: Supplementary file 2 [file DataSheet2.xlsx]

## Sheet: PEI
Date	Model	Treatment	Drug	Concentration (Drug)	Conc. (NPs)	Time	OD-1	OD-2	OD	OD-100%	Mean	Mean	STDEV
2019-11-07	HepaRG	no	no	no	no	24h	1.9248	0.0048	1.92	104.07	1.84492	100	5.53973
2019-11-07	HepaRG	no	no	no	no	24h	2.0199	0.0098	2.0101	108.953
2019-11-07	HepaRG	no	no	no	no	24h	1.8169	0.0064	1.8105	98.1345
2019-11-07	HepaRG	no	no	no	no	24h	1.8291	0.0045	1.8246	98.8988
2019-11-07	HepaRG	no	no	no	no	24h	1.7717	0.0038	1.7679	95.8255
2019-11-07	HepaRG	no	no	no	no	24h	1.7418	0.0054	1.7364	94.1181
2019-11-07	HepaRG	no	Quinidine	10 uM	no	24h	1.8093	0.0137	1.7956	97.3269	1.75258	94.9953	4.62555
2019-11-07	HepaRG	no	Quinidine	10 uM	no	24h	1.723	0.0101	1.7129	92.8443
2019-11-07	HepaRG	no	Quinidine	10 uM	no	24h	1.8138	0.0186	1.7952	97.3052
2019-11-07	HepaRG	no	Quinidine	10 uM	no	24h	1.8342	0.0151	1.8191	98.6007
2019-11-07	HepaRG	no	Quinidine	10 uM	no	24h	1.8152	0.0178	1.7974	97.4245
2019-11-07	HepaRG	no	Quinidine	10 uM	no	24h	1.6078	0.0125	1.5953	86.47
2019-11-07	HepaRG	PEI-AuNPs	no	no	1ug/mL	24h	1.8079	0.0192	1.7887	96.9529	1.66676	90.3434	7.33839
2019-11-07	HepaRG	PEI-AuNPs	no	no	1ug/mL	24h	1.797	0.0165	1.7805	96.5084
2019-11-07	HepaRG	PEI-AuNPs	no	no	1ug/mL	24h	1.4796	0.0158	1.4638	79.3423
2019-11-07	HepaRG	PEI-AuNPs	no	no	1ug/mL	24h	1.7053	0.0114	1.6939	91.8144
2019-11-07	HepaRG	PEI-AuNPs	no	no	1ug/mL	24h	1.6192	0.0123	1.6069	87.0988
2019-11-07	HepaRG	PEI-AuNPs	no	no	10ug/mL	24h	1.1065	0.0155	1.091	59.1355	1.1721	63.5313	4.39705
2019-11-07	HepaRG	PEI-AuNPs	no	no	10ug/mL	24h	1.2791	0.0198	1.2593	68.2578
2019-11-07	HepaRG	PEI-AuNPs	no	no	10ug/mL	24h	1.1026	0.0164	1.0862	58.8753
2019-11-07	HepaRG	PEI-AuNPs	no	no	10ug/mL	24h	1.2516	0.0115	1.2401	67.2171
2019-11-07	HepaRG	PEI-AuNPs	no	no	10ug/mL	24h	1.1975	0.0136	1.1839	64.1709
2019-11-07	HepaRG	PEI-AuNPs	no	no	100ug/mL	24h	0.5542	0.0253	0.5289	28.668	0.5091	27.5947	3.9838
2019-11-07	HepaRG	PEI-AuNPs	no	no	100ug/mL	24h	0.5119	0.0227	0.4892	26.5161
2019-11-07	HepaRG	PEI-AuNPs	no	no	100ug/mL	24h	0.6306	0.0231	0.6075	32.9283
2019-11-07	HepaRG	PEI-AuNPs	no	no	100ug/mL	24h	0.5326	0.0165	0.5161	27.9742
2019-11-07	HepaRG	PEI-AuNPs	no	no	100ug/mL	24h	0.431	0.0272	0.4038	21.8872
2019-11-07	HepaRG	PEI-AuNPs	Quinidine	10 uM	1ug/mL	24h	1.6734	0.0191	1.6543	89.668	1.57996	85.6386	2.55854
2019-11-07	HepaRG	PEI-AuNPs	Quinidine	10 uM	1ug/mL	24h	1.5826	0.0207	1.5619	84.6597
2019-11-07	HepaRG	PEI-AuNPs	Quinidine	10 uM	1ug/mL	24h	1.5938	0.0206	1.5732	85.2721
2019-11-07	HepaRG	PEI-AuNPs	Quinidine	10 uM	1ug/mL	24h	1.546	0.0207	1.5253	82.6758
2019-11-07	HepaRG	PEI-AuNPs	Quinidine	10 uM	1ug/mL	24h	1.5962	0.0111	1.5851	85.9172
2019-11-07	HepaRG	PEI-AuNPs	Quinidine	10 uM	10ug/mL	24h	0.8436	0.0162	0.8274	44.8476	0.75892	41.1357	2.63968
2019-11-07	HepaRG	PEI-AuNPs	Quinidine	10 uM	10ug/mL	24h	0.7137	0.0193	0.6944	37.6386
2019-11-07	HepaRG	PEI-AuNPs	Quinidine	10 uM	10ug/mL	24h	0.7702	0.0204	0.7498	40.6414
2019-11-07	HepaRG	PEI-AuNPs	Quinidine	10 uM	10ug/mL	24h	0.7618	0.0167	0.7451	40.3866
2019-11-07	HepaRG	PEI-AuNPs	Quinidine	10 uM	10ug/mL	24h	0.789	0.0111	0.7779	42.1645
2019-11-07	HepaRG	PEI-AuNPs	Quinidine	10 uM	100ug/mL	24h	0.1658	0.0224	0.1434	7.77271	0.21108	11.4412	3.78756
2019-11-07	HepaRG	PEI-AuNPs	Quinidine	10 uM	100ug/mL	24h	0.2081	0.0294	0.1787	9.68607
2019-11-07	HepaRG	PEI-AuNPs	Quinidine	10 uM	100ug/mL	24h	0.2456	0.0218	0.2238	12.1306
2019-11-07	HepaRG	PEI-AuNPs	Quinidine	10 uM	100ug/mL	24h	0.3455	0.0203	0.3252	17.6268
2019-11-07	HepaRG	PEI-AuNPs	Quinidine	10 uM	100ug/mL	24h	0.2067	0.0224	0.1843	9.98961
